# Supplementary material for: Establishment of a Quadruplex RT-qPCR Method for the Detection of All Lineages of PPRV
Source: Animals (Basel). 2026 May 3;16(9):1397. doi: 10.3390/ani16091397 (PMC13162934; doi:10.3390/ani16091397)
Supplement: Supplementary file 1 [file animals-16-01397-s001.zip]

Archive with 1 entries (1 files):
- animals-4302221-supplementary.pdf
